# Supplementary material for: Clinical Applications of Indocyanine Green Fluorescence Imaging in Vascular Malformations: A Systematic Review
Source: J Clin Med. 2026 Feb 27;15(5):1834. doi: 10.3390/jcm15051834 (PMC12985441; doi:10.3390/jcm15051834)
Supplement: Supplementary file 1 [file jcm-15-01834-s001.zip]

Archive with 2 entries (2 files):
- Supplementary material-S1-S4.pdf
- jcm-4143570-supplementary-PRISMA.pdf
